# Supplementary material for: Michael Addition of 3-Oxo-3-phenylpropanenitrile to Linear Conjugated Enynones: Approach to Polyfunctional δ-Diketones as Precursors for Heterocycle Synthesis
Source: Molecules. 2022 Feb 13;27(4):1256. doi: 10.3390/molecules27041256 (PMC8877045; doi:10.3390/molecules27041256)
Supplement: Supplementary file 1 [file molecules-27-01256-s001.zip]

Archive with 1 entries (1 files):
- molecules-1590369-SI.pdf
